# Supplementary material for: MEK1 is associated with carboplatin resistance and is a prognostic biomarker in epithelial ovarian cancer
Source: BMC Cancer. 2014 Nov 18;14:837. doi: 10.1186/1471-2407-14-837 (PMC4247127; doi:10.1186/1471-2407-14-837)
Supplement: Supplementary file 1 — Additional file 1: Table S1: Used carboplatin and PD0325901 concentration ranges in the in vitro experiments. (XLSX 9 KB) [file 12885_2014_5023_MOESM1_ESM.xlsx]

## Sheet: Munka1
Carboplatin doses		PD032591 doses
µg/ml	µM	µg/ml	nM
1	2.6936	0.04822	0.1
3	8.0808	0.4822	1
6	16.1616	4.822	10
10	26.936	12.055	25
30	80.8083	24.11	50
60	161.617	48.22	100
100	269.36	96.44	200
200	538.72	192.8	400
400	1077.44	400	829.532
