# Supplementary material for: MEK1 is associated with carboplatin resistance and is a prognostic biomarker in epithelial ovarian cancer
Source: BMC Cancer. 2014 Nov 18;14:837. doi: 10.1186/1471-2407-14-837 (PMC4247127; doi:10.1186/1471-2407-14-837)
Supplement: Supplementary file 2 — Additional file 2: Table S2: Clinical parameters and qRT-PCR based expression of the validation group. Patient ID, histology of the tumor, grade, stage, surgical result, chemotherapy (TXL-CRB means taxol-carboplatin) and survival data, together with the relative expression of the investigated genes. (XLSX 14 KB) [file 12885_2014_5023_MOESM2_ESM.xlsx]

## Sheet: Munka1
Patient	HISTOLOGY	GRADE	Stage	Surgery	Chemotherapy	Cycles	Relapse-free survival (months)	RFS event (1=relapse, 0=no relapse)	RTF1	FUBP1	MAP2K1	CSDE1	CNOT8
OV1	serosus	2	IV	n.a.	TXL-CRB	6	n.a.	n.a.	23.7379	199.344	14.6462	350.301	8.14426
OV2	serosus	3	IVB	optimal	TXL-CRB	6	23.6667	0	7.5551	106.333	3.41634	91.2942	2.77493
OV3	serosus	3	IIIC	suboptimal	TXL-CRB	6	16.8667	1	1.47678	8.41201	4.81472	43.5857	1.35577
OV4	endometrioid	1	IIIC	optimal	TXL-CRB	4	17.4667	1	10.2374	78.0207	11.1769	87.5752	2.8267
OV5	serosus	3	IIIC	optimal	TXL-CRB	6	22.8333	0	4.10994	68.8691	6.50907	146.604	6.44919
OV6	serosus	3	IIIC	optimal	TXL-CRB	6	18.9333	0	5.89347	71.2977	7.00856	77.4817	3.3771
OV7	serosus	3	IIIC	optimal	TXL-CRB	1	n.a.	n.a.	7.22226	24.4052	5.05993	56.3282	16.1014
OV8	serosus	2	IIIC	optimal	TXL-CRB	7	33.4333	1	22.0461	155.322	13.7604	251.158	8.70866
OV9	serosus	3	IIIC	optimal	TXL-CRB	6	42.2	0	5.38564	25.6186	8.68856	35.1581	5.47345
OV10	serosus	3	IIIC	optimal	TXL-CRB	6	32.7667	0	11.5177	108.819	9.93452	138.376	5.74557
OV11	endometrioid	3	IIIC	intervallum	TXL-CRB	7	41.3667	0	7.66942	57.379	5.94819	110.083	4.52876
OV12	serosus	2	IIIC	optimal	TXL-CRB	6	32.4333	1	10.7092	9.44216	9.68522	29.462	1.18711
OV13	serosus	2	IIIC	optimal	TXL-CRB	8	4.63333	0	23.1957	35.9799	28.9224	55.4885	0.992485
OV14	serosus	3	IIIC	suboptimal	TXL-CRB	7	23.1333	1	15.9902	97.0586	11.1511	149.339	6.25836
OV15	endometrioid	3	IIIC	optimal	TXL-CRB	5	5.06667	0	4.05336	97.1708	3.3771	92.1418	3.92434
OV16	serosus	2	IIIC	optimal	TXL-CRB	5	24.9333	0	16.0643	36.3139	13.9203	115.957	5.28701
OV17	undifferentiated	3	IIIC	optimal	TXL-CRB	6	24.2333	1	10.2611	20.2367	22.4167	93.6442	6.70754
OV18	serosus	3	IIIC	optimal	TXL-CRB	7	29.1667	1	3.17286	37.6815	3.75579	116.091	3.33831
OV19	serosus	2	IIIC	optimal	TXL-CRB	6	6.1	1	12.6329	47.2568	19.1038	92.355	4.89888
OV20	serosus	3	IIIC	optimal	TXL-CRB	6	8.16667	1	20.2397	92.355	17.9899	115.556	10.2256
OV21	serosus	3	n.a.	optimal	TXL-CRB	6	39.2667	0	5.85276	23.3031	5.20218	92.355	4.38462
OV22	serosus	2	IIIC	optimal	TXL-CRB	6	6.96667	0	15.0232	249.423	10.05	254.076	8.72881
OV23	serosus	2	IIIC	optimal	TXL-CRB	8	39.7333	0	13.8241	54.2838	9.66286	104.386	7.05731
OV24	serosus	3	IIIC	optimal	TXL-CRB	6	53.7667	0	13.9525	48.1384	2.88609	102.711	9.93452
OV25	serosus	2	IVA	tumorect	TXL-CRB	6	n.a.	n.a.	5.02498	31.7595	5.36081	63.8133	7.15582
OV26	serosus	3	IIIC	optimal	TXL-CRB	6	6.7	0	31.4674	22.1994	16.1014	24.5183	1.16268
OV27	serosus	3	IIIC	optimal	TXL-CRB	8	31.1	0	19.8461	4.61325	17.8244	33.6092	0.316977
OV28	serosus	3	IIIC	suboptimal	TXL-CRB	4	n.a.	n.a.	7.28932	60.6506	13.2304	146.604	4.10994
OV29	serosus	1	IIIC	optimal	TXL-CRB	6	23.1667	0	11.2417	162.105	3.15094	146.604	8.87113
OV30	serosus	3	n.a.	n.a.	TXL-CRB	7	52.3667	0	6.66121	118.531	4.53924	127.922	6.22951
OV31	serosus	3	IIIC	suboptimal	TXL-CRB	6	5	0	7.74958	109.956	6.32377	153.361	4.42533
OV32	serosus	2	IIIC	optimal	TXL-CRB	6	45.2667	0	7.69605	29.2923	5.05993	55.1689	1.47337
OV33	serosus	3	IIIC	optimal	TXL-CRB	2	35.2333	1	4.64534	57.5117	5.41058	93.1048	7.05731
OV34	serosus	3	IV	n.a.	TXL-CRB	6	4.7	1	14.6293	105.355	11.5711	212.667	6.89612
