# Supplementary material for: MEK1 is associated with carboplatin resistance and is a prognostic biomarker in epithelial ovarian cancer
Source: BMC Cancer. 2014 Nov 18;14:837. doi: 10.1186/1471-2407-14-837 (PMC4247127; doi:10.1186/1471-2407-14-837)
Supplement: Supplementary file 3 — Additional file 3: Table S3: Clinical parameters and IHC based expression of the validation group. Patient ID, chemotherapy and survival data, together with the staining signal of MEK1. (XLSX 12 KB) [file 12885_2014_5023_MOESM3_ESM.xlsx]

## Sheet: Munka1
Patient ID	Overall survival (months)	Death evet (1=death)	platinum-based CTX	secondary malignoma	MAP2K1 signal average	MAP2K1 positivity
OVI1	23.6222	yes	yes	no	3	yes
OVI2	61.3717	no	yes	no	2.75	yes
OVI3	54.6037	no	yes	no	2.75	yes
OVI4	31.3758	yes	yes	no	2.75	yes
OVI5	12.7474	yes	yes	no	2.75	yes
OVI6	43.8932	no	yes	no	2.5	yes
OVI7	43.6304	no	yes	no	2.5	yes
OVI8	33.8727	no	yes	no	2.5	yes
OVI9	17.7413	yes	yes	no	2.5	yes
OVI10	7.75359	yes	yes	no	2.5	yes
OVI11	69.0924	no	yes	no	2.25	yes
OVI12	66.8583	no	yes	no	2.25	yes
OVI13	48.9199	no	yes	no	2.25	yes
OVI14	41.7577	no	yes	no	2.25	yes
OVI15	6.6037	no	yes	no	2.25	yes
OVI16	80.4928	no	yes	no	2	yes
OVI17	71.6879	no	yes	no	2	yes
OVI18	61.963	no	yes	no	2	yes
OVI19	61.4045	no	yes	no	2	yes
OVI20	58.6448	no	yes	no	2	yes
OVI21	50.4641	no	yes	no	2	yes
OVI22	45.4045	yes	yes	no	2	yes
OVI23	44.3203	no	yes	no	2	yes
OVI24	42.1848	yes	yes	no	2	yes
OVI25	22.1109	no	yes	no	2	yes
OVI26	18.9569	yes	yes	no	2	yes
OVI27	18.2998	yes	yes	no	2	yes
OVI28	8.08214	yes	yes	no	2	yes
OVI29	2.49692	no	yes	no	2	yes
OVI30	43.0719	yes	yes	no	1.75	yes
OVI31	42.1848	no	yes	no	1.75	yes
OVI32	13.0103	yes	yes	no	1.75	yes
OVI33	54.2094	no	yes	no	1.5	yes
OVI34	51.9097	no	yes	no	1.5	yes
OVI35	36.4682	yes	yes	no	1.5	yes
OVI36	35.7125	yes	yes	no	1.5	yes
OVI37	29.6345	no	yes	no	1.5	yes
OVI38	41.692	no	yes	no	1.25	yes
OVI39	22.9979	yes	yes	no	1.25	yes
OVI40	52.7967	no	yes	no	1	yes
OVI41	19.8768	yes	yes	no	1	yes
OVI42	19.7782	yes	yes	no	1	yes
OVI43	18.7926	yes	yes	no	1	yes
OVI44	15.1786	yes	yes	no	1	yes
OVI45	65.6427	no	yes	no	0.75	no
OVI46	56.5749	no	yes	no	0.75	no
OVI47	56.115	no	yes	no	0.75	no
OVI48	25.3963	yes	yes	no	0.75	no
OVI49	54.4394	no	yes	no	0.666667	no
OVI50	55.3922	no	yes	no	0.5	no
OVI51	54.2094	no	yes	no	0.5	no
OVI52	23.0637	no	yes	no	0.5	no
OVI53	16.7885	no	yes	no	0.5	no
OVI54	102.834	no	yes	no	0.333333	no
OVI55	90.9076	no	yes	no	0.25	no
OVI56	58.1191	no	yes	no	0.25	no
OVI57	46.3244	no	yes	no	0.25	no
OVI58	36.6324	yes	yes	no	0.25	no
OVI59	84.8953	no	yes	no	0	no
